# Supplementary material for: ND-FISH with New Oligo Probes for Chromosome Identification of Cichorium intybus Revealing Karyotypic Variation and Divergence of Asteraceae Species
Source: Plants (Basel). 2024 Nov 7;13(22):3135. doi: 10.3390/plants13223135 (PMC11598091; doi:10.3390/plants13223135)
Supplement: Supplementary file 1 [file plants-13-03135-s001.zip]

Archive with 1 entries (1 files):
- plants-3265572-supplementary.pdf
